# Supplementary material for: The Conjugates of Indolo[2,3-b]quinoline as Anti-Pancreatic Cancer Agents: Design, Synthesis, Molecular Docking and Biological Evaluations
Source: Int J Mol Sci. 2024 Feb 22;25(5):2573. doi: 10.3390/ijms25052573 (PMC10932360; doi:10.3390/ijms25052573)
Supplement: Supplementary file 1 [file ijms-25-02573-s001.zip]

Archive with 1 entries (1 files):
- ijms-2871439-supplementary.pdf
